# Supplementary material for: ﻿Two new species of Xylaria (Xylariaceae, Ascomycota) associated with fallen leaves in Hainan Tropical Rainforest National Park, China
Source: MycoKeys. 2025 Jan 7;112:17–34. doi: 10.3897/mycokeys.112.140487 (PMC11733624; doi:10.3897/mycokeys.112.140487)
Supplement: XML Treatment for Xylaria acifer [file mycokeys.112.140487-treatment1.xml]

<!DOCTYPE tp:taxon-treatment
  PUBLIC "-//TaxonX//DTD Taxonomic Treatment Publishing DTD v0 20100105//EN" "tax-treatment-NSO.dtd">
<tp:taxon-treatment xmlns:tp="http://www.plazi.org/taxpub"><tp:treatment-meta><kwd-group><label>Taxon classification</label><kwd>
                <named-content content-type="kingdom">Fungi</named-content>
              </kwd><kwd>
                <named-content content-type="order">Xylariales</named-content>
              </kwd><kwd>
                <named-content content-type="family">Xylariaceae</named-content>
              </kwd></kwd-group><mixed-citation publication-type="journal"><person-group><name><surname>Pan</surname><given-names>Xiaoyan</given-names></name><name><surname>Chen</surname><given-names>Zongzhu</given-names></name><name><surname>Chen</surname><given-names>Yiqing</given-names></name><name><surname>Lei</surname><given-names>Jinrui</given-names></name><name><surname>Chen</surname><given-names>Xiaohua</given-names></name><name><surname>Wu</surname><given-names>Tingtian</given-names></name><name><surname>Li</surname><given-names>Yuanling</given-names></name></person-group><article-title>﻿Two new species of <italic><tp:taxon-name><tp:taxon-name-part taxon-name-part-type="genus" reg="Xylaria">Xylaria</tp:taxon-name-part></tp:taxon-name></italic> (<tp:taxon-name><tp:taxon-name-part taxon-name-part-type="family">Xylariaceae</tp:taxon-name-part></tp:taxon-name>, <tp:taxon-name><tp:taxon-name-part taxon-name-part-type="phylum">Ascomycota</tp:taxon-name-part></tp:taxon-name>) associated with fallen leaves in Hainan Tropical Rainforest National Park, China</article-title><source>MycoKeys</source><day>07</day><month>01</month><year>2025</year><volume>112</volume><fpage>17</fpage><lpage>34</lpage><pub-id pub-id-type="doi">10.3897/mycokeys.112.140487</pub-id></mixed-citation></tp:treatment-meta><tp:nomenclature><label>﻿</label><tp:taxon-name>
              <object-id xmlns:xlink="http://www.w3.org/1999/xlink" content-type="arpha" xlink:type="simple">F10FD265-F353-5914-B4D8-FA1672AF05B2</object-id>
              <tp:taxon-name-part taxon-name-part-type="genus" reg="Xylaria">Xylaria</tp:taxon-name-part>
              <tp:taxon-name-part taxon-name-part-type="species" reg="acifer">acifer</tp:taxon-name-part>
              <object-id xmlns:xlink="http://www.w3.org/1999/xlink" content-type="mycobank" xlink:type="simple">MycoBank No: 856020</object-id>
            </tp:taxon-name><tp:taxon-authority>Xiao Y. Pan</tp:taxon-authority><tp:taxon-status xmlns:xlink="http://www.w3.org/1999/xlink" xlink:type="simple">sp. nov.</tp:taxon-status><xref ref-type="fig" rid="F2">Fig. 2</xref></tp:nomenclature><tp:treatment-sec sec-type="Holotype" id="SECID0EV6CI"><title>Holotype.</title><p>China • Hainan Province, Diaoluoshan Area of Hainan Tropical Rainforest National Park; <named-content xmlns:xlink="http://www.w3.org/1999/xlink" content-type="dwc:verbatimCoordinates" xlink:type="simple"><named-content content-type="geo-json" specific-use="{&#34;type&#34;:&#34;Point&#34;,&#34;coordinates&#34;:[109.869722,18.726389]}" id="NCID0E56CI" xlink:type="simple">18°43'35"N, 109°52'11"E</named-content></named-content>; elevation 973 m; on fallen leaves, 18 June 2023, Xiaoyan Pan (HAFFR 122). GenBank accession numbers <ext-link xmlns:xlink="http://www.w3.org/1999/xlink" xlink:href="PQ483147" ext-link-type="gen" xlink:type="simple">PQ483147</ext-link> (ITS), <ext-link xmlns:xlink="http://www.w3.org/1999/xlink" xlink:href="PQ498329" ext-link-type="gen" xlink:type="simple">PQ498329</ext-link> (TUB2), and <ext-link xmlns:xlink="http://www.w3.org/1999/xlink" xlink:href="PQ498326" ext-link-type="gen" xlink:type="simple">PQ498326</ext-link> (RPB2).</p><fig id="F2" position="float" orientation="portrait"><object-id xmlns:xlink="http://www.w3.org/1999/xlink" content-type="doi" xlink:type="simple">10.3897/mycokeys.112.140487.figure2</object-id><object-id xmlns:xlink="http://www.w3.org/1999/xlink" content-type="arpha" xlink:type="simple">338CE45F-1973-53AF-9873-E3603C388580</object-id><label>Figure 2.</label><caption><p><italic><tp:taxon-name><tp:taxon-name-part taxon-name-part-type="genus" reg="Xylaria">Xylaria</tp:taxon-name-part><tp:taxon-name-part taxon-name-part-type="species" reg="acifer">acifer</tp:taxon-name-part></tp:taxon-name></italic> (HAFFR 122) a stromata on leaves <bold>b</bold> stromatal surface and ostioles (arrow) <bold>c</bold> section through stroma, showing perithecia <bold>d</bold> ascus in Melzer’s reagent <bold>e, f</bold> ascospore showing non-cellular appendages in 1% SDS (arrows) <bold>g, h</bold> ascal apical ring in Melzer’s reagent <bold>i</bold> ascospores in Melzer’s reagent <bold>j</bold> ascus in water <bold>k</bold> ascospore showing a nearly spore-length straight germ slit in Melzer’s reagent <bold>l</bold> ascospore under SEM. Scale bars: 1 cm (<bold>a</bold>); 200 µm (<bold>b, c</bold>); 10 µm (<bold>d–k</bold>); 5 µm (<bold>l</bold>).</p></caption><graphic xmlns:xlink="http://www.w3.org/1999/xlink" xlink:href="mycokeys-112-017-g002.jpg" position="float" orientation="portrait" xlink:type="simple" id="oo_1215336.jpg"><uri content-type="original_file" xlink:type="simple">https://binary.pensoft.net/fig/1215336</uri></graphic></fig></tp:treatment-sec><tp:treatment-sec sec-type="diagnosis" id="SECID0EECDI"><title>Diagnosis.</title><p>Differs from <italic><tp:taxon-name><tp:taxon-name-part taxon-name-part-type="genus" reg="Xylaria">X.</tp:taxon-name-part><tp:taxon-name-part taxon-name-part-type="species" reg="hedyosmicola">hedyosmicola</tp:taxon-name-part></tp:taxon-name></italic> by its smaller ascospores. Differs from <italic><tp:taxon-name><tp:taxon-name-part taxon-name-part-type="genus" reg="Xylaria">X.</tp:taxon-name-part><tp:taxon-name-part taxon-name-part-type="species" reg="vittatipiliformis">vittatipiliformis</tp:taxon-name-part></tp:taxon-name></italic> by the absence of band-like stripes on its stromata surfaces and its smaller ascospores. Differs from <italic><tp:taxon-name><tp:taxon-name-part taxon-name-part-type="genus" reg="Xylaria">X.</tp:taxon-name-part><tp:taxon-name-part taxon-name-part-type="species" reg="vittiformis">vittiformis</tp:taxon-name-part></tp:taxon-name></italic> by the absence of band-like stripes on its stromata surfaces.</p></tp:treatment-sec><tp:treatment-sec sec-type="etymology" id="SECID0ELDDI"><title>Etymology.</title><p>“<italic><tp:taxon-name><tp:taxon-name-part taxon-name-part-type="genus" reg="Xylaria"/><tp:taxon-name-part taxon-name-part-type="species" reg="acifer">acifer</tp:taxon-name-part></tp:taxon-name></italic>” refers to the needle-like shape of the stromata.</p></tp:treatment-sec><tp:treatment-sec sec-type="Teleomorph" id="SECID0E2DDI"><title>Teleomorph.</title><p><bold><italic>Stromata</italic></bold> upright, solitary, needle-like, unbranched, 25–50 mm total length; acute sterile apex, 2–10 mm; fertile portion 3–10 mm long × 0.8–1.2 mm diam., elongate cylindrical, composed of tightly arranged perithecia; stipe glabrous, 15–40 mm long × 0.5–1 mm diam., longitudinally striate, the base slightly swollen; surface roughened, black, with conspicuous to half-exposed perithecial mounds; interior white to creamy; texture soft. <bold><italic>Perithecia</italic></bold> spherical, 250–500 µm diam. <bold><italic>Ostioles</italic></bold> papillate. <bold><italic>Asci</italic></bold> with eight ascospores arranged in uniseriate manner, cylindrical, 90–150 µm total length, spore-bearing part 60–85 µm long × 5.5–7.5 µm wide, stipe 30–70 µm long, with a bluing apical ring in Melzer’s reagent, tubular to slightly urn-shaped, 1.8–3.5 µm high × 1.4–2.5 µm diam. <bold><italic>Ascospores</italic></bold> brown to dark brown, unicellular, ellipsoid to fusiform, inequilateral, with narrowly rounded ends, smooth, (9.3–)10–11(–12) × 3.7–4.7 µm (M = 10.6 × 4.2 µm, N = 40), with straight germ slit nearly the full length of the spore on the flattened side, a hyaline sheath visible in 1% SDS, swollen at both ends, forming non-cellular appendages.</p></tp:treatment-sec><tp:treatment-sec sec-type="remarks" id="SECID0EXEDI"><title>Remarks.</title><p><italic><tp:taxon-name><tp:taxon-name-part taxon-name-part-type="genus" reg="Xylaria">Xylaria</tp:taxon-name-part><tp:taxon-name-part taxon-name-part-type="species" reg="acifer">acifer</tp:taxon-name-part></tp:taxon-name></italic> clusters with <italic><tp:taxon-name><tp:taxon-name-part taxon-name-part-type="genus" reg="Xylaria">X.</tp:taxon-name-part><tp:taxon-name-part taxon-name-part-type="species" reg="hedyosmicola">hedyosmicola</tp:taxon-name-part></tp:taxon-name></italic> in the phylogenetic tree, and they share some similarities in stromatal morphology, yet they also exhibit distinct differences. The stromata of <italic><tp:taxon-name><tp:taxon-name-part taxon-name-part-type="genus" reg="Xylaria">X.</tp:taxon-name-part><tp:taxon-name-part taxon-name-part-type="species" reg="hedyosmicola">hedyosmicola</tp:taxon-name-part></tp:taxon-name></italic> possess more prominent perithecial mounds (half-exposed to fully exposed), and its ascospores are brown, ellipsoid, and larger ((12–)13–15(–16.7) × (6–) 6.5–7.5 (–8.5) µm) (<xref ref-type="bibr" rid="B29">Pan et al. 2022</xref>). <italic><tp:taxon-name><tp:taxon-name-part taxon-name-part-type="genus" reg="Xylaria">Xylaria</tp:taxon-name-part><tp:taxon-name-part taxon-name-part-type="species" reg="vittatipiliformis">vittatipiliformis</tp:taxon-name-part></tp:taxon-name></italic> Y.-M. Ju, H.-M. Hsieh &amp; Fournier and <italic><tp:taxon-name><tp:taxon-name-part taxon-name-part-type="genus" reg="Xylaria">X.</tp:taxon-name-part><tp:taxon-name-part taxon-name-part-type="species" reg="vittiformis">vittiformis</tp:taxon-name-part></tp:taxon-name></italic> Y.-M. Ju &amp; H.-M. Hsieh are morphologically similar to <italic><tp:taxon-name><tp:taxon-name-part taxon-name-part-type="genus" reg="Xylaria">X.</tp:taxon-name-part><tp:taxon-name-part taxon-name-part-type="species" reg="acifer">acifer</tp:taxon-name-part></tp:taxon-name></italic>. <italic><tp:taxon-name><tp:taxon-name-part taxon-name-part-type="genus" reg="Xylaria">Xylaria</tp:taxon-name-part><tp:taxon-name-part taxon-name-part-type="species" reg="vittatipiliformis">vittatipiliformis</tp:taxon-name-part></tp:taxon-name></italic> can be distinguished by its band-like striped grayish brown outer peeling layer and larger ascospores ((10–)11–12(–12.5) × (5.5–)6–7(–7.5) µm) (<xref ref-type="bibr" rid="B17">Ju and Hsieh 2023</xref>). <italic><tp:taxon-name><tp:taxon-name-part taxon-name-part-type="genus" reg="Xylaria">Xylaria</tp:taxon-name-part><tp:taxon-name-part taxon-name-part-type="species" reg="vittiformis">vittiformis</tp:taxon-name-part></tp:taxon-name></italic> is separated from <italic><tp:taxon-name><tp:taxon-name-part taxon-name-part-type="genus" reg="Xylaria">X.</tp:taxon-name-part><tp:taxon-name-part taxon-name-part-type="species" reg="acifer">acifer</tp:taxon-name-part></tp:taxon-name></italic> by its grayish brown outer peeling layer split into band-like stripes, smaller perithecia (150–200 μm broad), and ellipsoid ascospores, (8–)8.5–10(–11) × (4–)4.5–5(–5.5) µm (<xref ref-type="bibr" rid="B17">Ju and Hsieh 2023</xref>).</p><p><italic><tp:taxon-name><tp:taxon-name-part taxon-name-part-type="genus" reg="Xylaria">Xylaria</tp:taxon-name-part><tp:taxon-name-part taxon-name-part-type="species" reg="appendiculatoides">appendiculatoides</tp:taxon-name-part></tp:taxon-name></italic> Y.M. Ju &amp; H.M. Hsieh, <italic><tp:taxon-name><tp:taxon-name-part taxon-name-part-type="genus" reg="Xylaria">X.</tp:taxon-name-part><tp:taxon-name-part taxon-name-part-type="species" reg="filiformis">filiformis</tp:taxon-name-part></tp:taxon-name></italic>, and <italic><tp:taxon-name><tp:taxon-name-part taxon-name-part-type="genus" reg="Xylaria">X.</tp:taxon-name-part><tp:taxon-name-part taxon-name-part-type="species" reg="simplicissima">simplicissima</tp:taxon-name-part></tp:taxon-name></italic> are also similar to <italic><tp:taxon-name><tp:taxon-name-part taxon-name-part-type="genus" reg="Xylaria">X.</tp:taxon-name-part><tp:taxon-name-part taxon-name-part-type="species" reg="acifer">acifer</tp:taxon-name-part></tp:taxon-name></italic> in stromatal morphology but are distinctly different. <italic><tp:taxon-name><tp:taxon-name-part taxon-name-part-type="genus" reg="Xylaria">Xylaria</tp:taxon-name-part><tp:taxon-name-part taxon-name-part-type="species" reg="appendiculatoides">appendiculatoides</tp:taxon-name-part></tp:taxon-name></italic> has stromata with sharper ostioles (conic-papillate, tilting upwards) and larger ascospores ((14–)15–16(–17) × (6.5–)7.0–7.5(–8) µm) (<xref ref-type="bibr" rid="B17">Ju and Hsieh 2023</xref>). <italic><tp:taxon-name><tp:taxon-name-part taxon-name-part-type="genus" reg="Xylaria">Xylaria</tp:taxon-name-part><tp:taxon-name-part taxon-name-part-type="species" reg="filiformis">filiformis</tp:taxon-name-part></tp:taxon-name></italic> and <italic><tp:taxon-name><tp:taxon-name-part taxon-name-part-type="genus" reg="Xylaria">X.</tp:taxon-name-part><tp:taxon-name-part taxon-name-part-type="species" reg="simplicissima">simplicissima</tp:taxon-name-part></tp:taxon-name></italic> have ascospores that are markedly different from those of <italic><tp:taxon-name><tp:taxon-name-part taxon-name-part-type="genus" reg="Xylaria">X.</tp:taxon-name-part><tp:taxon-name-part taxon-name-part-type="species" reg="acifer">acifer</tp:taxon-name-part></tp:taxon-name></italic>. <italic><tp:taxon-name><tp:taxon-name-part taxon-name-part-type="genus" reg="Xylaria">Xylaria</tp:taxon-name-part><tp:taxon-name-part taxon-name-part-type="species" reg="filiformis">filiformis</tp:taxon-name-part></tp:taxon-name></italic> has light brown ascospores that are larger ((9.5–)11.5–13.5(–14.5) × (4–)4.5–5.5(–6) µm) (<xref ref-type="bibr" rid="B17">Ju and Hsieh 2023</xref>). <italic><tp:taxon-name><tp:taxon-name-part taxon-name-part-type="genus" reg="Xylaria">Xylaria</tp:taxon-name-part><tp:taxon-name-part taxon-name-part-type="species" reg="simplicissima">simplicissima</tp:taxon-name-part></tp:taxon-name></italic> has larger ascospores ((15–)16.5–19(–21.5) × (5–)5.5–6.5(–7.5) µm) that lack non-cellular appendages (<xref ref-type="bibr" rid="B17">Ju and Hsieh 2023</xref>). Additionally, <italic><tp:taxon-name><tp:taxon-name-part taxon-name-part-type="genus" reg="Xylaria">X.</tp:taxon-name-part><tp:taxon-name-part taxon-name-part-type="species" reg="acifer">acifer</tp:taxon-name-part></tp:taxon-name></italic>, <italic><tp:taxon-name><tp:taxon-name-part taxon-name-part-type="genus" reg="Xylaria">X.</tp:taxon-name-part><tp:taxon-name-part taxon-name-part-type="species" reg="filiformis">filiformis</tp:taxon-name-part></tp:taxon-name></italic>, and <italic><tp:taxon-name><tp:taxon-name-part taxon-name-part-type="genus" reg="Xylaria">X.</tp:taxon-name-part><tp:taxon-name-part taxon-name-part-type="species" reg="simplicissima">simplicissima</tp:taxon-name-part></tp:taxon-name></italic> are distributed in different clades in the phylogenetic tree. <italic><tp:taxon-name><tp:taxon-name-part taxon-name-part-type="genus" reg="Xylaria">Xylaria</tp:taxon-name-part><tp:taxon-name-part taxon-name-part-type="species" reg="maitlandii">maitlandii</tp:taxon-name-part></tp:taxon-name></italic> (Dennis) D. Hawksw. has a somewhat similar stromatal shape to <italic><tp:taxon-name><tp:taxon-name-part taxon-name-part-type="genus" reg="Xylaria">X.</tp:taxon-name-part><tp:taxon-name-part taxon-name-part-type="species" reg="acifer">acifer</tp:taxon-name-part></tp:taxon-name></italic>. However, <italic><tp:taxon-name><tp:taxon-name-part taxon-name-part-type="genus" reg="Xylaria">X.</tp:taxon-name-part><tp:taxon-name-part taxon-name-part-type="species" reg="maitlandii">maitlandii</tp:taxon-name-part></tp:taxon-name></italic> has hairy stromata, which clearly distinguishes it from <italic><tp:taxon-name><tp:taxon-name-part taxon-name-part-type="genus" reg="Xylaria">X.</tp:taxon-name-part><tp:taxon-name-part taxon-name-part-type="species" reg="acifer">acifer</tp:taxon-name-part></tp:taxon-name></italic> (<xref ref-type="bibr" rid="B17">Ju and Hsieh 2023</xref>).</p></tp:treatment-sec><tp:treatment-sec sec-type="Additional specimen examined" id="SECID0EZODI"><title>Additional specimen examined.</title><p>China • Hainan Province, Diaoluoshan Area of Hainan Tropical Rainforest National Park; <named-content xmlns:xlink="http://www.w3.org/1999/xlink" content-type="dwc:verbatimCoordinates" xlink:type="simple"><named-content content-type="geo-json" specific-use="{&#34;type&#34;:&#34;Point&#34;,&#34;coordinates&#34;:[109.870556,18.725278]}" id="NCID0ECPDI" xlink:type="simple">18°43'31"N, 109°52'14"E</named-content></named-content>; elevation 937 m; on fallen leaves, 18 June 2023, Xiaoyan Pan (HAFFR 130). GenBank accession numbers <ext-link xmlns:xlink="http://www.w3.org/1999/xlink" xlink:href="PQ483150" ext-link-type="gen" xlink:type="simple">PQ483150</ext-link> (ITS) and <ext-link xmlns:xlink="http://www.w3.org/1999/xlink" xlink:href="PQ498328" ext-link-type="gen" xlink:type="simple">PQ498328</ext-link> (RPB2).</p></tp:treatment-sec><ref-list><ref id="B29"><mixed-citation xmlns:xlink="http://www.w3.org/1999/xlink" xlink:type="simple"><person-group><name name-style="western"><surname>Pan</surname><given-names>XY</given-names></name><name name-style="western"><surname>Song</surname><given-names>ZK</given-names></name><name name-style="western"><surname>Qu</surname><given-names>Z</given-names></name><name name-style="western"><surname>Liu</surname><given-names>TD</given-names></name><name name-style="western"><surname>Ma</surname><given-names>HX</given-names></name></person-group> (<year>2022</year>) <article-title>Three new <italic><tp:taxon-name><tp:taxon-name-part taxon-name-part-type="genus">Xylaria</tp:taxon-name-part></tp:taxon-name></italic> species (<tp:taxon-name><tp:taxon-name-part taxon-name-part-type="family">Xylariaceae</tp:taxon-name-part></tp:taxon-name>, <tp:taxon-name><tp:taxon-name-part taxon-name-part-type="order">Xylariales</tp:taxon-name-part></tp:taxon-name>) on fallen leaves from Hainan Tropical Rainforest National Park.</article-title><source>MycoKeys</source><volume>86</volume>: <fpage>47</fpage>–<lpage>63</lpage>. <ext-link xlink:href="10.3897/mycokeys.86.71623" ext-link-type="doi" xlink:type="simple">https://doi.org/10.3897/mycokeys.86.71623</ext-link></mixed-citation></ref><ref id="B17"><mixed-citation xmlns:xlink="http://www.w3.org/1999/xlink" xlink:type="simple"><person-group><name name-style="western"><surname>Ju</surname><given-names>YM</given-names></name><name name-style="western"><surname>Hsieh</surname><given-names>HM</given-names></name></person-group> (<year>2023</year>) <article-title><italic><tp:taxon-name><tp:taxon-name-part taxon-name-part-type="genus">Xylaria</tp:taxon-name-part></tp:taxon-name></italic> species associated with fallen leaves and petioles.</article-title><source>Botanical Studies</source><volume>64</volume>(<issue>1</issue>): <fpage>19</fpage>. <ext-link xlink:href="10.1186/s40529-023-00377-w" ext-link-type="doi" xlink:type="simple">https://doi.org/10.1186/s40529-023-00377-w</ext-link></mixed-citation></ref></ref-list></tp:taxon-treatment>
