# Supplementary material for: ﻿Two new species of Xylaria (Xylariaceae, Ascomycota) associated with fallen leaves in Hainan Tropical Rainforest National Park, China
Source: MycoKeys. 2025 Jan 7;112:17–34. doi: 10.3897/mycokeys.112.140487 (PMC11733624; doi:10.3897/mycokeys.112.140487)
Supplement: XML Treatment for Xylaria tuberculosa [file mycokeys.112.140487-treatment2.xml]

<!DOCTYPE tp:taxon-treatment
  PUBLIC "-//TaxonX//DTD Taxonomic Treatment Publishing DTD v0 20100105//EN" "tax-treatment-NSO.dtd">
<tp:taxon-treatment xmlns:tp="http://www.plazi.org/taxpub"><tp:treatment-meta><kwd-group><label>Taxon classification</label><kwd>
                <named-content content-type="kingdom">Fungi</named-content>
              </kwd><kwd>
                <named-content content-type="order">Xylariales</named-content>
              </kwd><kwd>
                <named-content content-type="family">Xylariaceae</named-content>
              </kwd></kwd-group><mixed-citation publication-type="journal"><person-group><name><surname>Pan</surname><given-names>Xiaoyan</given-names></name><name><surname>Chen</surname><given-names>Zongzhu</given-names></name><name><surname>Chen</surname><given-names>Yiqing</given-names></name><name><surname>Lei</surname><given-names>Jinrui</given-names></name><name><surname>Chen</surname><given-names>Xiaohua</given-names></name><name><surname>Wu</surname><given-names>Tingtian</given-names></name><name><surname>Li</surname><given-names>Yuanling</given-names></name></person-group><article-title>﻿Two new species of <italic><tp:taxon-name><tp:taxon-name-part taxon-name-part-type="genus" reg="Xylaria">Xylaria</tp:taxon-name-part></tp:taxon-name></italic> (<tp:taxon-name><tp:taxon-name-part taxon-name-part-type="family">Xylariaceae</tp:taxon-name-part></tp:taxon-name>, <tp:taxon-name><tp:taxon-name-part taxon-name-part-type="phylum">Ascomycota</tp:taxon-name-part></tp:taxon-name>) associated with fallen leaves in Hainan Tropical Rainforest National Park, China</article-title><source>MycoKeys</source><day>07</day><month>01</month><year>2025</year><volume>112</volume><fpage>17</fpage><lpage>34</lpage><pub-id pub-id-type="doi">10.3897/mycokeys.112.140487</pub-id></mixed-citation></tp:treatment-meta><tp:nomenclature><label>﻿</label><tp:taxon-name>
              <object-id xmlns:xlink="http://www.w3.org/1999/xlink" content-type="arpha" xlink:type="simple">FF6C9A8B-E57D-5D7E-9E2A-5620AE7E46C8</object-id>
              <tp:taxon-name-part taxon-name-part-type="genus" reg="Xylaria">Xylaria</tp:taxon-name-part>
              <tp:taxon-name-part taxon-name-part-type="species" reg="tuberculosa">tuberculosa</tp:taxon-name-part>
              <object-id xmlns:xlink="http://www.w3.org/1999/xlink" content-type="mycobank" xlink:type="simple">MycoBank No: 856021</object-id>
            </tp:taxon-name><tp:taxon-authority>Xiao Y. Pan</tp:taxon-authority><tp:taxon-status xmlns:xlink="http://www.w3.org/1999/xlink" xlink:type="simple">sp. nov.</tp:taxon-status><xref ref-type="fig" rid="F3">Fig. 3</xref></tp:nomenclature><tp:treatment-sec sec-type="Holotype" id="SECID0E6QDI"><title>Holotype.</title><p>China • Hainan Province, Diaoluoshan Area of Hainan Tropical Rainforest National Park; <named-content xmlns:xlink="http://www.w3.org/1999/xlink" content-type="dwc:verbatimCoordinates" xlink:type="simple"><named-content content-type="geo-json" specific-use="{&#34;type&#34;:&#34;Point&#34;,&#34;coordinates&#34;:[109.872222,18.725833]}" id="NCID0EIRDI" xlink:type="simple">18°43'33"N, 109°52'20"E</named-content></named-content>; elevation 932 m; on fallen leaves, 18 June 2023, Xiaoyan Pan (HAFFR 123). GenBank accession numbers <ext-link xmlns:xlink="http://www.w3.org/1999/xlink" xlink:href="PQ483148" ext-link-type="gen" xlink:type="simple">PQ483148</ext-link> (ITS), <ext-link xmlns:xlink="http://www.w3.org/1999/xlink" xlink:href="PQ498330" ext-link-type="gen" xlink:type="simple">PQ498330</ext-link> (TUB2), and <ext-link xmlns:xlink="http://www.w3.org/1999/xlink" xlink:href="PQ498327" ext-link-type="gen" xlink:type="simple">PQ498327</ext-link> (RPB2).</p><fig id="F3" position="float" orientation="portrait"><object-id xmlns:xlink="http://www.w3.org/1999/xlink" content-type="doi" xlink:type="simple">10.3897/mycokeys.112.140487.figure3</object-id><object-id xmlns:xlink="http://www.w3.org/1999/xlink" content-type="arpha" xlink:type="simple">D958325E-B05D-5904-9CC2-03D498009E43</object-id><label>Figure 3.</label><caption><p><italic><tp:taxon-name><tp:taxon-name-part taxon-name-part-type="genus" reg="Xylaria">Xylaria</tp:taxon-name-part><tp:taxon-name-part taxon-name-part-type="species" reg="tuberculosa">tuberculosa</tp:taxon-name-part></tp:taxon-name></italic> (HAFFR 123) a stromata on leaves <bold>b, d</bold> stromatal surface and ostioles (arrow) <bold>c</bold> section through stroma, showing perithecia <bold>e, f</bold> ascus in 1% SDS <bold>g</bold> ascospores in water <bold>h</bold> ascal apical ring in Melzer’s reagent <bold>i</bold> ascospore showing a slightly shorter than spore-length straight germ slit in water <bold>j</bold> ascospore showing non-cellular appendages in 1% SDS (arrows) <bold>k, l</bold> ascospores under SEM. Scale bars: 0.5 cm (<bold>a</bold>); 200 µm (<bold>b–d</bold>); 10 µm (<bold>e–j, l</bold>); 5 µm (<bold>K</bold>).</p></caption><graphic xmlns:xlink="http://www.w3.org/1999/xlink" xlink:href="mycokeys-112-017-g003.jpg" position="float" orientation="portrait" xlink:type="simple" id="oo_1215337.jpg"><uri content-type="original_file" xlink:type="simple">https://binary.pensoft.net/fig/1215337</uri></graphic></fig></tp:treatment-sec><tp:treatment-sec sec-type="diagnosis" id="SECID0EMTDI"><title>Diagnosis.</title><p>Differs from <italic><tp:taxon-name><tp:taxon-name-part taxon-name-part-type="genus" reg="Xylaria">X.</tp:taxon-name-part><tp:taxon-name-part taxon-name-part-type="species" reg="acifer">acifer</tp:taxon-name-part></tp:taxon-name></italic>, <italic><tp:taxon-name><tp:taxon-name-part taxon-name-part-type="genus" reg="Xylaria">X.</tp:taxon-name-part><tp:taxon-name-part taxon-name-part-type="species" reg="hedyosmicola">hedyosmicola</tp:taxon-name-part></tp:taxon-name></italic>, <italic><tp:taxon-name><tp:taxon-name-part taxon-name-part-type="genus" reg="Xylaria">X.</tp:taxon-name-part><tp:taxon-name-part taxon-name-part-type="species" reg="petchii">petchii</tp:taxon-name-part></tp:taxon-name></italic>, and <italic><tp:taxon-name><tp:taxon-name-part taxon-name-part-type="genus" reg="Xylaria">X.</tp:taxon-name-part><tp:taxon-name-part taxon-name-part-type="species" reg="polysporicola">polysporicola</tp:taxon-name-part></tp:taxon-name></italic> by having smaller ascospores.</p></tp:treatment-sec><tp:treatment-sec sec-type="etymology" id="SECID0E5UDI"><title>Etymology.</title><p>“<italic><tp:taxon-name><tp:taxon-name-part taxon-name-part-type="genus" reg="Xylaria"/><tp:taxon-name-part taxon-name-part-type="species" reg="tuberculosa">tuberculosa</tp:taxon-name-part></tp:taxon-name></italic>” refers to the appearance of the stromata surface, which resembles segmented tubercles formed by the clustered perithecia.</p></tp:treatment-sec><tp:treatment-sec sec-type="Teleomorph" id="SECID0EOVDI"><title>Teleomorph.</title><p><bold><italic>Stromata</italic></bold> upright, solitary to scattered, cylindrical, unbranched, 5–10 mm total length; acute sterile apex, 0.1 mm; fertile portion 3–6 mm long × 0.3–1 mm wide, cylindrical, composed of tightly packed perithecia; stipe glabrous, 1.8–5 mm long × 0.2–0.5 mm wide, longitudinally striate, the base slightly swollen; surface roughened, black, with half-exposed to fully exposed perithecial mounds; interior white to creamy; texture soft. <bold><italic>Perithecia</italic></bold> spherical, 180–350 µm diam. <bold><italic>Ostioles</italic></bold> papillate. <bold><italic>Asci</italic></bold> with eight ascospores arranged in uniseriate manner, cylindrical, 70–105 µm total length, spore-bearing part 50–70 µm long × 5–7 µm wide, stipe 25–45 µm long, with a bluing apical ring in Melzer’s reagent, tubular to slightly urn-shaped, 1.8–2.6 µm high × 1.2–2.5 µm wide. <bold><italic>Ascospores</italic></bold> brown, unicellular, ellipsoid, inequilateral, with narrowly rounded ends, smooth, 7–8(–9) × 3.3–4.3 µm (M = 7.6 × 3.8 µm, N = 40), with straight germ slit slightly shorter than the spore length on the flattened side, and a hyaline sheath visible in 1% SDS, swollen at both ends, forming non-cellular appendages.</p></tp:treatment-sec><tp:treatment-sec sec-type="remarks" id="SECID0EKWDI"><title>Remarks.</title><p><italic><tp:taxon-name><tp:taxon-name-part taxon-name-part-type="genus" reg="Xylaria">Xylaria</tp:taxon-name-part><tp:taxon-name-part taxon-name-part-type="species" reg="tuberculosa">tuberculosa</tp:taxon-name-part></tp:taxon-name></italic> forms a distinct branch in the phylogenetic tree with <italic><tp:taxon-name><tp:taxon-name-part taxon-name-part-type="genus" reg="Xylaria">X.</tp:taxon-name-part><tp:taxon-name-part taxon-name-part-type="species" reg="acifer">acifer</tp:taxon-name-part></tp:taxon-name></italic>, <italic><tp:taxon-name><tp:taxon-name-part taxon-name-part-type="genus" reg="Xylaria">X.</tp:taxon-name-part><tp:taxon-name-part taxon-name-part-type="species" reg="betulicola">betulicola</tp:taxon-name-part></tp:taxon-name></italic>, <italic><tp:taxon-name><tp:taxon-name-part taxon-name-part-type="genus" reg="Xylaria">X.</tp:taxon-name-part><tp:taxon-name-part taxon-name-part-type="species" reg="crinalis">crinalis</tp:taxon-name-part></tp:taxon-name></italic>, <italic><tp:taxon-name><tp:taxon-name-part taxon-name-part-type="genus" reg="Xylaria">X.</tp:taxon-name-part><tp:taxon-name-part taxon-name-part-type="species" reg="filiformis">filiformis</tp:taxon-name-part></tp:taxon-name></italic>, <italic><tp:taxon-name><tp:taxon-name-part taxon-name-part-type="genus" reg="Xylaria">X.</tp:taxon-name-part><tp:taxon-name-part taxon-name-part-type="species" reg="hedyosmicola">hedyosmicola</tp:taxon-name-part></tp:taxon-name></italic>, <italic>and <tp:taxon-name><tp:taxon-name-part taxon-name-part-type="genus" reg="Xylaria">X.</tp:taxon-name-part><tp:taxon-name-part taxon-name-part-type="species" reg="simplicissima">simplicissima</tp:taxon-name-part></tp:taxon-name></italic>, but it is morphologically different from these six species. <italic><tp:taxon-name><tp:taxon-name-part taxon-name-part-type="genus" reg="Xylaria">Xylaria</tp:taxon-name-part><tp:taxon-name-part taxon-name-part-type="species" reg="acifer">acifer</tp:taxon-name-part></tp:taxon-name></italic> has a needle-like stroma with flatter perithecial mounds and larger ascospores (9.3–12 × 3.7–4.7 µm), while <italic><tp:taxon-name><tp:taxon-name-part taxon-name-part-type="genus" reg="Xylaria">X.</tp:taxon-name-part><tp:taxon-name-part taxon-name-part-type="species" reg="betulicola">betulicola</tp:taxon-name-part></tp:taxon-name></italic>, <italic><tp:taxon-name><tp:taxon-name-part taxon-name-part-type="genus" reg="Xylaria">X.</tp:taxon-name-part><tp:taxon-name-part taxon-name-part-type="species" reg="crinalis">crinalis</tp:taxon-name-part></tp:taxon-name></italic>, <italic><tp:taxon-name><tp:taxon-name-part taxon-name-part-type="genus" reg="Xylaria">X.</tp:taxon-name-part><tp:taxon-name-part taxon-name-part-type="species" reg="filiformis">filiformis</tp:taxon-name-part></tp:taxon-name></italic>, <italic><tp:taxon-name><tp:taxon-name-part taxon-name-part-type="genus" reg="Xylaria">X.</tp:taxon-name-part><tp:taxon-name-part taxon-name-part-type="species" reg="hedyosmicola">hedyosmicola</tp:taxon-name-part></tp:taxon-name></italic>, <italic>and <tp:taxon-name><tp:taxon-name-part taxon-name-part-type="genus" reg="Xylaria">X.</tp:taxon-name-part><tp:taxon-name-part taxon-name-part-type="species" reg="simplicissima">simplicissima</tp:taxon-name-part></tp:taxon-name></italic> all have stromata with long sterile apices and significantly larger ascospores, measuring (9.5–21.5 × 3.5–8.5 µm). The ascospores of <italic><tp:taxon-name><tp:taxon-name-part taxon-name-part-type="genus" reg="Xylaria">X.</tp:taxon-name-part><tp:taxon-name-part taxon-name-part-type="species" reg="betulicola">betulicola</tp:taxon-name-part></tp:taxon-name></italic>, <italic><tp:taxon-name><tp:taxon-name-part taxon-name-part-type="genus" reg="Xylaria">X.</tp:taxon-name-part><tp:taxon-name-part taxon-name-part-type="species" reg="crinalis">crinalis</tp:taxon-name-part></tp:taxon-name></italic>, <italic><tp:taxon-name><tp:taxon-name-part taxon-name-part-type="genus" reg="Xylaria">X.</tp:taxon-name-part><tp:taxon-name-part taxon-name-part-type="species" reg="filiformis">filiformis</tp:taxon-name-part></tp:taxon-name></italic>, <italic><tp:taxon-name><tp:taxon-name-part taxon-name-part-type="genus" reg="Xylaria">X.</tp:taxon-name-part><tp:taxon-name-part taxon-name-part-type="species" reg="hedyosmicola">hedyosmicola</tp:taxon-name-part></tp:taxon-name></italic>, and <italic><tp:taxon-name><tp:taxon-name-part taxon-name-part-type="genus" reg="Xylaria">X.</tp:taxon-name-part><tp:taxon-name-part taxon-name-part-type="species" reg="simplicissima">simplicissima</tp:taxon-name-part></tp:taxon-name></italic> measure (11.5–)12–14(–15) × 5–6 µm, (14–)15–16.5(–17.5) × (3.5–)4–5(–6) µm, (9.5–)11.5–13.5(–14.5) × (4–)4.5–5.5(–6) µm, (12–)13–15(–16.7) × (6–) 6.5–7.5 (–8.5) µm, and (15–)16.5–19(–21.5) × (5–)5.5–6.5(–7.5) µm, respectively (<xref ref-type="bibr" rid="B24">Ma and Li 2018</xref>; <xref ref-type="bibr" rid="B29">Pan et al. 2022</xref>; <xref ref-type="bibr" rid="B17">Ju and Hsieh 2023</xref>).</p><p><italic><tp:taxon-name><tp:taxon-name-part taxon-name-part-type="genus" reg="Xylaria">Xylaria</tp:taxon-name-part><tp:taxon-name-part taxon-name-part-type="species" reg="petchii">petchii</tp:taxon-name-part></tp:taxon-name></italic> Lloyd and <italic><tp:taxon-name><tp:taxon-name-part taxon-name-part-type="genus" reg="Xylaria">X.</tp:taxon-name-part><tp:taxon-name-part taxon-name-part-type="species" reg="polysporicola">polysporicola</tp:taxon-name-part></tp:taxon-name></italic> Hai X. Ma &amp; X.Y. Pan are similar to <italic><tp:taxon-name><tp:taxon-name-part taxon-name-part-type="genus" reg="Xylaria">X.</tp:taxon-name-part><tp:taxon-name-part taxon-name-part-type="species" reg="tuberculosa">tuberculosa</tp:taxon-name-part></tp:taxon-name></italic> morphologically, as they share cylindrical stromata growing on fallen leaves. <xref ref-type="bibr" rid="B30">Pan et al. (2024)</xref> described <italic><tp:taxon-name><tp:taxon-name-part taxon-name-part-type="genus" reg="Xylaria">X.</tp:taxon-name-part><tp:taxon-name-part taxon-name-part-type="species" reg="petchii">petchii</tp:taxon-name-part></tp:taxon-name></italic> from China, noting that this species has a variable fertile portion of the stromata and ascospores measuring (8.5–)10–12.5(–15) × (4.5–) 5–6.5(–7) µm, which clearly differentiate it from <italic><tp:taxon-name><tp:taxon-name-part taxon-name-part-type="genus" reg="Xylaria">X.</tp:taxon-name-part><tp:taxon-name-part taxon-name-part-type="species" reg="tuberculosa">tuberculosa</tp:taxon-name-part></tp:taxon-name></italic>. <italic><tp:taxon-name><tp:taxon-name-part taxon-name-part-type="genus" reg="Xylaria">Xylaria</tp:taxon-name-part><tp:taxon-name-part taxon-name-part-type="species" reg="polysporicola">polysporicola</tp:taxon-name-part></tp:taxon-name></italic> differs from <italic><tp:taxon-name><tp:taxon-name-part taxon-name-part-type="genus" reg="Xylaria">X.</tp:taxon-name-part><tp:taxon-name-part taxon-name-part-type="species" reg="tuberculosa">tuberculosa</tp:taxon-name-part></tp:taxon-name></italic> by having a larger apical ring (2.5–4.5 µm high × 2–3.2 µm broad) and larger ascospores ((11.5–)12.5–14.5(–15) × 5.5–8 µm) (<xref ref-type="bibr" rid="B29">Pan et al. 2022</xref>). Furthermore, <italic><tp:taxon-name><tp:taxon-name-part taxon-name-part-type="genus" reg="Xylaria">X.</tp:taxon-name-part><tp:taxon-name-part taxon-name-part-type="species" reg="tuberculosa">tuberculosa</tp:taxon-name-part></tp:taxon-name></italic>, <italic><tp:taxon-name><tp:taxon-name-part taxon-name-part-type="genus" reg="Xylaria">X.</tp:taxon-name-part><tp:taxon-name-part taxon-name-part-type="species" reg="petchii">petchii</tp:taxon-name-part></tp:taxon-name></italic>, and <italic><tp:taxon-name><tp:taxon-name-part taxon-name-part-type="genus" reg="Xylaria">X.</tp:taxon-name-part><tp:taxon-name-part taxon-name-part-type="species" reg="polysporicola">polysporicola</tp:taxon-name-part></tp:taxon-name></italic> are clearly separated in the phylogenetic tree.</p><p><italic><tp:taxon-name><tp:taxon-name-part taxon-name-part-type="genus" reg="Xylaria">Xylaria</tp:taxon-name-part><tp:taxon-name-part taxon-name-part-type="species" reg="himalayensis">himalayensis</tp:taxon-name-part></tp:taxon-name></italic> Narula &amp; Rawla and <italic><tp:taxon-name><tp:taxon-name-part taxon-name-part-type="genus" reg="Xylaria">X.</tp:taxon-name-part><tp:taxon-name-part taxon-name-part-type="species" reg="meliacearum">meliacearum</tp:taxon-name-part></tp:taxon-name></italic> Læssøe also resemble <italic><tp:taxon-name><tp:taxon-name-part taxon-name-part-type="genus" reg="Xylaria">X.</tp:taxon-name-part><tp:taxon-name-part taxon-name-part-type="species" reg="tuberculosa">tuberculosa</tp:taxon-name-part></tp:taxon-name></italic> in morphology. <italic><tp:taxon-name><tp:taxon-name-part taxon-name-part-type="genus" reg="Xylaria">Xylaria</tp:taxon-name-part><tp:taxon-name-part taxon-name-part-type="species" reg="himalayensis">himalayensis</tp:taxon-name-part></tp:taxon-name></italic> can be distinguished by its hairy stipe and larger ascospores ((11.5–)13–15(–15.5) × (4.5–)5–5.5(–6) µm) that lack non-cellular appendages (<xref ref-type="bibr" rid="B19">Ju et al. 2018</xref>). <italic><tp:taxon-name><tp:taxon-name-part taxon-name-part-type="genus" reg="Xylaria">Xylaria</tp:taxon-name-part><tp:taxon-name-part taxon-name-part-type="species" reg="meliacearum">meliacearum</tp:taxon-name-part></tp:taxon-name></italic> can be differentiated by its stromata covered with a sulfur-yellow outer layer and larger ascospores ((19–)21.5–27.5(–31.5) × (5–)5.5–7(–8) µm) (<xref ref-type="bibr" rid="B17">Ju and Hsieh 2023</xref>). <italic><tp:taxon-name><tp:taxon-name-part taxon-name-part-type="genus" reg="Xylaria">Xylaria</tp:taxon-name-part><tp:taxon-name-part taxon-name-part-type="species" reg="tentaculata">tentaculata</tp:taxon-name-part></tp:taxon-name></italic> Ravenel ex Berk. is somewhat similar to <italic><tp:taxon-name><tp:taxon-name-part taxon-name-part-type="genus" reg="Xylaria">X.</tp:taxon-name-part><tp:taxon-name-part taxon-name-part-type="species" reg="tuberculosa">tuberculosa</tp:taxon-name-part></tp:taxon-name></italic> in morphology, but <italic><tp:taxon-name><tp:taxon-name-part taxon-name-part-type="genus" reg="Xylaria">X.</tp:taxon-name-part><tp:taxon-name-part taxon-name-part-type="species" reg="tentaculata">tentaculata</tp:taxon-name-part></tp:taxon-name></italic> has significantly larger ascospores (20.6–24.4 µm × 8.9–10.8 µm) (<xref ref-type="bibr" rid="B22">Kim et al. 2016</xref>).</p></tp:treatment-sec><tp:treatment-sec sec-type="Additional specimen examined" id="SECID0EDEAK"><title>Additional specimen examined.</title><p>China • Hainan Province, Diaoluoshan Area of Hainan Tropical Rainforest National Park; 18°43'31"N, 109°52'19"E; elevation 929 m; on fallen leaves, 26 February 2023, Xiaoyan Pan (HAFFR 63). GenBank accession numbers <ext-link xmlns:xlink="http://www.w3.org/1999/xlink" xlink:href="PQ483149" ext-link-type="gen" xlink:type="simple">PQ483149</ext-link> (ITS) and <ext-link xmlns:xlink="http://www.w3.org/1999/xlink" xlink:href="PQ498331" ext-link-type="gen" xlink:type="simple">PQ498331</ext-link> (TUB2).</p></tp:treatment-sec><ref-list><ref id="B24"><mixed-citation xmlns:xlink="http://www.w3.org/1999/xlink" xlink:type="simple"><person-group><name name-style="western"><surname>Ma</surname><given-names>HX</given-names></name><name name-style="western"><surname>Li</surname><given-names>Y</given-names></name></person-group> (<year>2018</year>) <article-title><italic><tp:taxon-name><tp:taxon-name-part taxon-name-part-type="genus">Xylaria</tp:taxon-name-part><tp:taxon-name-part taxon-name-part-type="species">crinalis</tp:taxon-name-part></tp:taxon-name></italic> and <italic><tp:taxon-name><tp:taxon-name-part taxon-name-part-type="genus">X.</tp:taxon-name-part><tp:taxon-name-part taxon-name-part-type="species">betulicola</tp:taxon-name-part></tp:taxon-name></italic> from China – two new species with threadlike stromata.</article-title><source>Sydowia</source><volume>70</volume>: <fpage>37</fpage>–<lpage>49</lpage>. <ext-link xlink:href="10.12905/0380.sydow-ia70-2018-0037" ext-link-type="doi" xlink:type="simple">https://doi.org/10.12905/0380.sydow-ia70-2018-0037</ext-link></mixed-citation></ref><ref id="B29"><mixed-citation xmlns:xlink="http://www.w3.org/1999/xlink" xlink:type="simple"><person-group><name name-style="western"><surname>Pan</surname><given-names>XY</given-names></name><name name-style="western"><surname>Song</surname><given-names>ZK</given-names></name><name name-style="western"><surname>Qu</surname><given-names>Z</given-names></name><name name-style="western"><surname>Liu</surname><given-names>TD</given-names></name><name name-style="western"><surname>Ma</surname><given-names>HX</given-names></name></person-group> (<year>2022</year>) <article-title>Three new <italic><tp:taxon-name><tp:taxon-name-part taxon-name-part-type="genus">Xylaria</tp:taxon-name-part></tp:taxon-name></italic> species (<tp:taxon-name><tp:taxon-name-part taxon-name-part-type="family">Xylariaceae</tp:taxon-name-part></tp:taxon-name>, <tp:taxon-name><tp:taxon-name-part taxon-name-part-type="order">Xylariales</tp:taxon-name-part></tp:taxon-name>) on fallen leaves from Hainan Tropical Rainforest National Park.</article-title><source>MycoKeys</source><volume>86</volume>: <fpage>47</fpage>–<lpage>63</lpage>. <ext-link xlink:href="10.3897/mycokeys.86.71623" ext-link-type="doi" xlink:type="simple">https://doi.org/10.3897/mycokeys.86.71623</ext-link></mixed-citation></ref><ref id="B17"><mixed-citation xmlns:xlink="http://www.w3.org/1999/xlink" xlink:type="simple"><person-group><name name-style="western"><surname>Ju</surname><given-names>YM</given-names></name><name name-style="western"><surname>Hsieh</surname><given-names>HM</given-names></name></person-group> (<year>2023</year>) <article-title><italic><tp:taxon-name><tp:taxon-name-part taxon-name-part-type="genus">Xylaria</tp:taxon-name-part></tp:taxon-name></italic> species associated with fallen leaves and petioles.</article-title><source>Botanical Studies</source><volume>64</volume>(<issue>1</issue>): <fpage>19</fpage>. <ext-link xlink:href="10.1186/s40529-023-00377-w" ext-link-type="doi" xlink:type="simple">https://doi.org/10.1186/s40529-023-00377-w</ext-link></mixed-citation></ref><ref id="B30"><mixed-citation xmlns:xlink="http://www.w3.org/1999/xlink" xlink:type="simple"><person-group><name name-style="western"><surname>Pan</surname><given-names>XY</given-names></name><name name-style="western"><surname>Chen</surname><given-names>ZZ</given-names></name><name name-style="western"><surname>Lei</surname><given-names>JR</given-names></name><name name-style="western"><surname>Chen</surname><given-names>XH</given-names></name><name name-style="western"><surname>Wu</surname><given-names>TT</given-names></name><name name-style="western"><surname>Li</surname><given-names>YL</given-names></name><name name-style="western"><surname>Chen</surname><given-names>YQ</given-names></name></person-group> (<year>2024</year>) <article-title>Two New and One First Recorded Species of <italic><tp:taxon-name><tp:taxon-name-part taxon-name-part-type="genus">Xylaria</tp:taxon-name-part></tp:taxon-name></italic> Isolated from Fallen Leaves in Hainan Tropical Rainforest National Park in China.</article-title><source>Diversity</source><volume>16</volume>(<issue>3</issue>): <fpage>179</fpage>. <ext-link xlink:href="10.3390/d16030179" ext-link-type="doi" xlink:type="simple">https://doi.org/10.3390/d16030179</ext-link></mixed-citation></ref><ref id="B19"><mixed-citation xmlns:xlink="http://www.w3.org/1999/xlink" xlink:type="simple"><person-group><name name-style="western"><surname>Ju</surname><given-names>YM</given-names></name><name name-style="western"><surname>Rogers</surname><given-names>JD</given-names></name><name name-style="western"><surname>Hsieh</surname><given-names>HM</given-names></name></person-group> (<year>2018</year>) <article-title><italic><tp:taxon-name><tp:taxon-name-part taxon-name-part-type="genus">Xylaria</tp:taxon-name-part></tp:taxon-name></italic> species associated with fallen fruits and seeds.</article-title><source>Mycologia</source><volume>110</volume>(<issue>4</issue>): <fpage>726</fpage>–<lpage>749</lpage>. <ext-link xlink:href="10.1080/00275514.2018.1469879" ext-link-type="doi" xlink:type="simple">https://doi.org/10.1080/00275514.2018.1469879</ext-link></mixed-citation></ref><ref id="B22"><mixed-citation xmlns:xlink="http://www.w3.org/1999/xlink" xlink:type="simple"><person-group><name name-style="western"><surname>Kim</surname><given-names>CS</given-names></name><name name-style="western"><surname>Jo</surname><given-names>GW</given-names></name><name name-style="western"><surname>Kwag</surname><given-names>YN</given-names></name><name name-style="western"><surname>Oh</surname><given-names>SO</given-names></name><name name-style="western"><surname>Lee</surname><given-names>SG</given-names></name><name name-style="western"><surname>Sung</surname><given-names>GH</given-names></name><name name-style="western"><surname>Oh</surname><given-names>G</given-names></name><name name-style="western"><surname>Shrestha</surname><given-names>B</given-names></name><name name-style="western"><surname>Kim</surname><given-names>SY</given-names></name><name name-style="western"><surname>Shin</surname><given-names>CH</given-names></name><name name-style="western"><surname>Han</surname><given-names>SK</given-names></name></person-group> (<year>2016</year>) <article-title>New Records of <italic><tp:taxon-name><tp:taxon-name-part taxon-name-part-type="genus">Xylaria</tp:taxon-name-part></tp:taxon-name></italic> Species in Korea: <italic><tp:taxon-name><tp:taxon-name-part taxon-name-part-type="genus">X.</tp:taxon-name-part><tp:taxon-name-part taxon-name-part-type="species">ripicola</tp:taxon-name-part></tp:taxon-name></italic> sp. nov. and <italic><tp:taxon-name><tp:taxon-name-part taxon-name-part-type="genus">X.</tp:taxon-name-part><tp:taxon-name-part taxon-name-part-type="species">tentaculata</tp:taxon-name-part></tp:taxon-name></italic>.</article-title><source>Mycobiology</source><volume>44</volume>(<issue>1</issue>): <fpage>21</fpage>–<lpage>28</lpage>. <ext-link xlink:href="10.5941/MYCO.2016.44.1.21" ext-link-type="doi" xlink:type="simple">https://doi.org/10.5941/MYCO.2016.44.1.21</ext-link></mixed-citation></ref></ref-list></tp:taxon-treatment>
